# Supplementary material for: The Contribution of Adipose Tissue-Derived Mesenchymal Stem Cells and Platelet-Rich Plasma to the Treatment of Chronic Equine Laminitis: A Proof of Concept
Source: Int J Mol Sci. 2017 Oct 11;18(10):2122. doi: 10.3390/ijms18102122 (PMC5666804; doi:10.3390/ijms18102122)
Supplement: Supplementary file 1 [file ijms-18-02122-s001.zip]

Archive with 2 entries (2 files):
- AfterTreatment.wmv
- BeforeTreatment.wmv
